# Supplementary material for: Morphological Diversity, Germplasm Characterization, and Selection Index Analysis of Husk Tomato (Physalis ixocarpa Brot.) from Oaxaca, Mexico
Source: Plants (Basel). 2026 Apr 28;15(9):1337. doi: 10.3390/plants15091337 (PMC13164964; doi:10.3390/plants15091337)
Supplement: Supplementary file 1 [file plants-15-01337-s001.zip]

Archive with 1 entries (1 files):
- plants-4208024-supplementary.pdf
